# Supplementary material for: Circulating miR-21 and miR-181a as Biomarkers for Predicting Postoperative Complications Following Colorectal Cancer Resection: A Longitudinal Observational Study
Source: J Clin Med. 2026 Feb 18;15(4):1591. doi: 10.3390/jcm15041591 (PMC12941494; doi:10.3390/jcm15041591)
Supplement: Supplementary file 1 [file jcm-15-01591-s001.zip]

Archive with 1 entries (1 files):
- jcm-4133918-supplementary.pdf
